# Supplementary material for: A narrative review of the impact of the transition to ICD-10 and ICD-10-CM/PCS
Source: JAMIA Open. 2019 Dec 26;3(1):126–31. doi: 10.1093/jamiaopen/ooz066 (PMC7309233; doi:10.1093/jamiaopen/ooz066)
Supplement: ooz066_Supplementary_Data [file ooz066_supplementary_data.zip]

Archive with 3 entries (3 files):
- Supplementary File 1.docx
- Supplementary File 2_2019-10-21_clean.docx
- Supplementary File 3_2019-10-21-clean.docx
